# Supplementary material for: Identification of mitophagy-related biomarkers and immune infiltration in major depressive disorder
Source: BMC Genomics. 2023 Apr 25;24:216. doi: 10.1186/s12864-023-09304-6 (PMC10131417; doi:10.1186/s12864-023-09304-6)
Supplement: Supplementary file 1 — Additional file 1. [file 12864_2023_9304_MOESM1_ESM.zip]

Archive with 16 entries (15 files):
- Additional file 1/
- __MACOSX/._Additional file 1
- Additional file 1/.DS_Store
- __MACOSX/Additional file 1/._.DS_Store
- Additional file 1/Supplementary Table S3 GO and KEGG enrichment analyses by GSEA.docx
- __MACOSX/Additional file 1/._Supplementary Table S3 GO and KEGG enrichment analyses by GSEA.docx
- Additional file 1/Supplementary Table S1 Detailed information about the three microarray datasets.docx
- __MACOSX/Additional file 1/._Supplementary Table S1 Detailed information about the three microarray datasets.docx
- Additional file 1/Supplementary Table S2 GO and KEGG pathway enrichment analysis of MR-DEGs in the most significant module.docx
- __MACOSX/Additional file 1/._Supplementary Table S2 GO and KEGG pathway enrichment analysis of MR-DEGs in the most significant module.docx
- Additional file 1/Supplementary Table S5-1 The top 20 most significantly enriched GO terms by GSVA.docx
- __MACOSX/Additional file 1/._Supplementary Table S5-1 The top 20 most significantly enriched GO terms by GSVA.docx
- Additional file 1/Supplementary Table S4 The results of the Disease Ontology (DO) enrichment analysis.docx
- __MACOSX/Additional file 1/._Supplementary Table S4 The results of the Disease Ontology (DO) enrichment analysis.docx
- Additional file 1/Supplementary Table S5-2 The top 20 most significantly enriched KEGG pathways by GSVA.docx
- __MACOSX/Additional file 1/._Supplementary Table S5-2 The top 20 most significantly enriched KEGG pathways by GSVA.docx
